# Supplementary material for: Evolution and Diversity of Biosynthetic Gene Clusters in Fusarium
Source: Front Microbiol. 2018 Jun 5;9:1158. doi: 10.3389/fmicb.2018.01158 (PMC5996196; doi:10.3389/fmicb.2018.01158)
Supplement: Supplementary file 2 [file Data_Sheet_2.xlsx]

## Sheet: Named BGCs
				pseudograminearum 3096	culmorum		Imi		FO47	4287
Clustername	type	Product (if any)	anchor_FGSG	anchor_FPSE	anchor_BN852	anchor_FPOA	anchor_FFUJ	anchor_FVEG	anchor_FOZG	anchor_FOXG		Number in graph	Anchor name	Type	Graminearum	Culmorum	Pseudograminearum	Poae	Fujikuroi	Verticillioides	Oxysporum F047	Oxysporum f. sp. lycopersici
DMATS03	indole						FFUJ_14683	FVEG_17135	FOZG_03224	FOXG_03930		1	PKS02	t1pks	1	0	0	0	1	1	0	0
DMATS1	indole						FFUJ_09179	FVEG_09966	FOZG_12013	FOXG_20622		2	PKS05	t1pks	1	0	1	1	0	0	1	1
DMATS4	indole							FVEG_12218	FOZG_15438	FOXG_13322		3	PKS07	t1pks	1	1	1	1	1	1	1	1
DTC1	terpene		FGSG_03066	FPSE_02160	BN852_0066990	FPOA_04906	FFUJ_11802	FVEG_10718	FOZG_13341	FOXG_12144		4	PKS14	t1pks	0	0	0	0	1	1	0	0
NPS01	nrps	malonichrom	FGSG_11026	FPSE_02456	BN852_0075120	FPOA_08925		FVEG_12503	FOZG_15781	FOXG_17422		5	PKS25	terpene-t1pks	1	1	1	1	0	0	0	0
NPS02	nrps	ferricrocin	FGSG_05372	FPSE_09283	BN852_0082030	FPOA_07493	FFUJ_04614	FVEG_15444 FVEG_04295 FVEG_15442	FOZG_07094	FOXG_06448 FOXG_06449		6	PKS29	terpene-t1pks	1	1	1	0	0	0	0	0
NPS03	nrps		FGSG_10523	FPSE_03410	BN852_0037220	FPOA_03472	FFUJ_06929	FVEG_03243	FOZG_10610	FOXG_04898		7	PKS41	t1pks	0	0	0	0	0	0	1	1
NPS04	nrps		FGSG_02315	FPSE_03824 FPSE_03817 FPSE_03808	BN852_0025130	FPOA_02314 FPOA_02320	FPSE_02495	FVEG_11762	FOZG_14655	FOXG_13024		8	NPS03	nrps	1	1	1	1	1	1	1	1
NPS05/09	nrps		FGSG_10990 FGSG_13878 FGSG_13879	FPSE_02495 FPSE_02493	BN852_0075470 BN852_0075490 BN852_0075500							9	NPS04	nrps	1	1	1	1	1	1	1	1
NPS06	nrps	triacetylfusarinine	FGSG_03747	FPSE_08341	BN852_0059530	FPOA_05589	FFUJ_10736	FVEG_08697	FOZG_14028	FOXG_09785		10	NPS05/09	nrps	1	1	1	0	0	0	0	0
NPS08	fatty acid		FGSG_00036 FGSG_11656||FGSG_05321 FGSG_05322	FPSE_07169 FPSE_07168||FPSE_07818 FPSE_07819	BN852_0000250||BN852_0081530 BN852_0081540	FPOA_07544 FPOA_07545	FFUJ_04563 FFUJ_04562	FVEG_04242 FVEG_04241	FOZG_07158 FOZG_07160	FOXG_06391 FOXG_06392		11	NPS10	other	1	1	1	1	1	1	1	1
NPS10	other		FGSG_06507	FPSE_01750	BN852_0098070	FPOA_09457	FFUJ_03506	FVEG_05643	FOZG_04725	FOXG_02458		12	NPS14	nrps	1	1	0	0	0	0	0	0
NPS14	nrps		FGSG_11395	FPSE_11019								13	NPS16/19	nrps	1	1	1	0	0	0	0	0
NPS16/19	nrps		FGSG_01680 FGSG_11989	FPSE_11481 FPSE_11476	BN852_0018260 BN852_0018320							14	NPS21	nrps	0	0	0	0	1	1	1	1
NPS17	other						FFUJ_03641					15	NPS22	nrps	0	0	0	0	1	1	1	1
NPS18	nrps-t1pks		FGSG_13783 FGSG_10548		BN852_0037460 BN852_0037500							16	NPS23	nrps	0	0	0	0	1	1	1	1
NPS20	other	fusaridione A					FFUJ_06720	FVEG_03415	FOZG_10382	FOXG_04709		17	DTC1	terpene	1	1	1	1	1	1	1	1
NPS21	nrps						FFUJ_02022	FVEG_09864	FOZG_00134	FOXG_10932		18	STC1	terpene	0	0	0	0	1	1	0	0
NPS22	nrps						FFUJ_09296	FVEG_16704 FVEG_16703	FOZG_11978	FOXG_11847		19	STC1-like	terpene	1	1	1	1	0	0	0	0
NPS23	nrps						FFUJ_12005 FFUJ_12008	FVEG_10551 FVEG_10547	FOZG_13551 FOZG_13554	FOXG_11967 FOXG_11970		20	STC2	terpene	1	1	1	1	1	1	1	1
NPS24/26	nrps							FVEG_06496 FVEG_06502				21	STC5	terpene	1	1	1	1	1	0	1	1
NPS31	fatty acid-nrps	F Apicidin					FFUJ_00010 FFUJ_00003					22	STC6	terpene	1	1	1	1	1	0	1	1
NPS32	nrps									FOXG_17272 FOXG_172_4		23	NPS08	fatty acid	1	1	1	1	1	1	1	1
PKS01	nrps-t1pks	Trichosetin					FFUJ_02219	FVEG_12610	FOZG_06135	FOXG_15296		24	DMATS03	indole	0	0	0	0	1	1	1	1
PKS02	t1pks		FGSG_04694				FFUJ_00126 FFUJ_00118	FVEG_00079				25	DMATS1	indole	0	0	0	0	1	1	1	1
PKS03	t1pks	fusarubin	FGSG_09182	FPSE_03446	BN852_0121190	FPOA_11635	FFUJ_03984	FVEG_03695	FOZG_07791	FOXG_05816		26	DMATS4	indole	0	0	0	0	0	1	1	1
PKS04	t1pks	Bikaverin					FFUJ_06742	FVEG_03379	FOZG_10438	FOXG_04757		27	NPS18	nrps-t1pks	1	0	1	0	0	0	0	0
PKS05	t1pks		FGSG_05794	FPSE_0452 (fragmented)	BN852_0086640	FPOA_07929			FOZG_10329	FOXG_10805		28	PKS09	nrps-t1pks	0	0	0	0	1	1	1	1
PKS06	t1pks	Fusaric acid					FFUJ_02115 FFUJ_02105	FVEG_12530 FVEG_12523	FOZG_06192 FOZG_06203	FOXG_15239 FOXG_15248		29	PKS20	nrps-t1pks	0	0	0	0	1	0	1	1
PKS07	t1pks		FGSG_08795	FPSE_11961	BN852_0040740	FPOA_04464	FFUJ_06260	FVEG_01914	FOZG_09046	FOXG_03051
PKS08	t1pks	Fujikurin-like?						FVEG_10497	FFOZG_13628 & FFOZG_13629 (fragmented)	FOXG_11892
PKS09	nrps-t1pks						FFUJ_14695	FVEG_11932	FOZG_03212	FOXG_03945 FOXG_03946
PKS10	nrps-t1pks	ng-391/fusarin C	FGSG_07798	FPSE_07914	BN852_0112050	FPOA_10625	FFUJ_10058	FVEG_11086
PKS11	nrps-t1pks	Fumonisin					FFUJ_09252 FFUJ_09250 FFUJ_09246 FFUJ_09241	FVEG_00326 FVEG_003_28 FVEG_00325 FVEG_00321 FVEG_00316
PKS12	t1pks-terpene	(-)-a-acorenol					FFUJ_10347 FFUJ_10353	FVEG_13707 FVEG_17587
PKS12a-1	t1pks									FOXG_14850
PKS12a-2	t1pks									FOXG_15886
PKS13	t1pks	gibepyrone A					FFUJ_12020	FVEG_10535 FVEG_10529	FOZG_13567 FOZG_13573	FOXG_11949 FOXG_11954
PKS14	t1pks						FFUJ_11034	FVEG_08425
PKS15	t1pks							FVEG_05537
PKS16	t1pks						FFUJ_11199
PKS17/18	t1pks						FFUJ_12066 FFUJ_12074 FFUJ_12079
PKS19	t1pks	Fujikurins					FFUJ_12239
PKS20	nrps-t1pks						FFUJ_12707	FVEG_13421 (fragmented)	FOZG_16031	FOXG_14587
PKS21/22 NPS15	nrps-t1pks	Zearalenone	FGSG_02394 FGSG_02395 FGSG_12126	FPSE_06861 FPSE_06864 FPSE_06865	BN852_0025950 BN852_0025970 BN852_0025980
PKS23 NPS7	nrps-t1pks	Fusaristatin A	FGSG_08209 FGSG_08208		BN852_0047010 BN852_0047020
PKS24	t1pks	Fusarielin	FGSG_10459 FGSG_10464	FPSE_10681 FPSE_11191
PKS25	terpene-t1pks		FGSG_01783 FGSG_01790	FPSE_11370 FPSE_11363	BN852_0019380 BN852_0019450	FPOA_01811 FPOA_01817
PKS26	t1pks	Aurofusarin	FGSG_02324	FPSE_03799	BN852_0025220	FPOA_02327
PKS28	t1pks	Orcinol/orsellinic acid	FGSG_03964	FPSE_05310	BN852_0057040
PKS29	terpene-t1pks		FGSG_04591 FGSG_04588	FPSE_06017 FPSE_10841	BN852_0050380 BN852_0050410
PKS39	t1pks	Depudecin						FVEG_14911	FOZG_0924 (fragmented)	FOXG_02884
PKS41	t1pks								FOZG_09403	FOXG_02741
STC1	terpene						FFUJ_00036	FVEG_00016
STC1-like	terpene		FGSG_07673	FPSE_07040	BN852_0110600	FPOA_10732
STC2	terpene		FGSG_00451	FPSE_02034	BN852_0004870	FPOA_00457	FFUJ_00969	FVEG_00910	FOZG_01316	FOXG_17905
STC3	terpene	eremophilene					FFUJ_04067	FVEG_03771	FOZG_07704	FOXG_19140
STC4	terpene		FGSG_03494
STC5	terpene		FGSG_08184 FGSG_08181	FPSE_10885 FPSE_10888	BN852_0047230 BN852_0047260	FPOA_03793 FPOA_03796	FFUJ_11739		FOZG_13242 FOZG_13245	FOXG_12222 FOXG_12225
STC6	terpene	koraiol	FGSG_11327	FPSE_05683	BN852_0071810	FPOA_09255	FFUJ_12585	FVEG_13850	FOZG_15135	FOXG_13565

## Sheet: Novel BGCs
Cluster	ClusterName	Product (if any)	anchor_FGSG	anchor_FPSE	anchor_BN852	anchor_FPOA	anchor_FFUJ	anchor_FVEG	anchor_FOZG	anchor_FOXG	Column1		# in graph	Name	Cluster	Graminearum	Culmorum	Pseudograminearum	Poae	Fujikuroi	Verticillioides	Oxysporum F047	Oxysporum f.sp. lycopersici	Total
nrps	NNPS04							FVEG_13313			1		1	NO1	other	1	1	1	1	0	0	0	0	4
nrps	NNPS05					FPOA_09113 FPOA_09114					1		2	NO2	other	1	1	1	1	1	1	1	1	8
nrps	NNPS06						FFUJ_12038				1		3	NO3	other	1	1	1	1	0	0	0	0	4
nrps	NNPS07								FOZG_17363		1		4	NO4	other	1	1	1	0	0	0	0	0	3
nrps	NNPS08					FPOA_10664					1		5	NO5	other	1	1	1	1	0	0	0	0	4
nrps	NNPS11						FFUJ_05339, FFUJ_05347				1		6	NO6	other	0	0	0	0	1	1	1	1	4
nrps-pks	NNPS-PKS1					FPOA_08850					1		7	NO7	other	0	0	0	0	1	1	1	1	4
other	NO12							FVEG_13421			1		8	NO8	other	0	0	0	0	1	1	1	1	4
other	NO13								FOZG_02317		1		9	NO9	other	0	0	0	0	1	1	0	1	3
other	NO14								FOZG_17559		1		10	NO10	other	0	0	0	0	0	0	1	1	2
nrps-indole	NNPS09	HAS							FOZG_12081 FOZG_12082		1		11	NO11	other	0	0	0	0	0	0	1	1	2
other	NO15					FPOA_03570					1		12	NO16	other	1	1	0	1	1	1	1	1	7
pks	NPKS2					FPOA_12200					1		13	NSAC1	saccharide	0	0	0	0	0	1	1	1	3
pks	NPKS3							FVEG_16698			1		14	NSAC2	saccharide	0	0	0	0	0	1	1	1	3
pks	NPKS4					FPOA_05822 FPOA_05823					1		15	NSAC3	saccharide	0	0	0	0	0	0	1	1	2
pks	NPKS5					FPOA_13908					1		16	NSAC4	saccharide	0	0	0	0	0	1	1	0	2
saccharide	NSAC6							FVEG_10422			1		17	NSAC5	saccharide	0	0	0	0	0	0	1	1	2
saccharide	NSAC7							FVEG_00580			1		18	NTS2	terpene	1	1	1	1	1	1	1	1	8
saccharide	NSAC8									FOXG_11608	1		19	NTS3	terpene	1	1	1	1	1	1	1	1	8
saccharide	NSAC9									FOXG_14686	1		20	NTS4	terpene	0	0	1	1	0	0	0	0	2
saccharide	NSAC10								FOZG_01796		1		21	NTS5	terpene	0	0	0	0	0	0	1	1	2
saccharide	NSAC11								FOZG_14920		1		22	NTS6	terpene	0	0	0	0	1	1	1	1	4
saccharide	NSAC12								FOZG_15910		1		23	NNPS01	nrps	1	0	1	0	0	0	0	0	2
siderophore	NSID1		FGSG_11242								1		24	NNPS02	nrps	1	1	1	1	0	0	0	0	4
siderophore	NSID2					FPOA_06413					1		25	NNPS03	nrps	0	0	0	0	1	1	1	1	4
t1pks-indole	NPKS-IND1								FOZG_14580 FOZG_14582		1		26	NPKS1	pks	1	1	1	1	0	0	0	0	4
terpene	NTS7						FFUJ_14336				1		27	NPKS6	pks	1	1	1	1	1	1	1	1	8
terpene	NTS8									FOXG_17453	1		28	NFA01	fatty acid	1	1	1	1	1	1	1	1	8
nrps-pks	NNPS10	W493B		FPSE_09183 FPSE_09184 FPSE_09187		FPOA_01986 FPOA_01987 FPOA_01990					2
nrps	NNPS01		FGSG_11656 FGSG_11659 FGSG_11660		BN852_0000410						2
other	NO10								FOZG_00379	FOXG_11115	2
other	NO11								FOZG_10308	FOXG_10785	2
saccharide	NSAC3								FOZG_03083	FOXG_04063	2
saccharide	NSAC4							FVEG_02568	FOZG_08266		2
saccharide	NSAC5								FOZG_16194	FOXG_13755	2
terpene	NTS4				BN852_0062250	FPOA_05343					2
terpene	NTS5								FOZG_16624	FOXG_16522	2
other	NO4		FGSG_10617	FPSE_00713	BN852_0038130						3
other	NO9						FFUJ_02913	FVEG_08245		FOXG_01867	3
saccharide	NSAC1							FVEG_13550	FOZG_15845	FOXG_21620	3
saccharide	NSAC2							FVEG_12066	FOZG_03384	FOXG_03792	3
nrps	NNPS02		FGSG_13393 FGSG_13394	FPSE_09487	BN852_0045820	FPOA_03967					4
nrps	NNPS03						FFUJ_05804	FVEG_15046	FOZG_08514	FOXG_03507	4
other	NO1		FGSG_02251	FPSE_00266	BN852_0024470	FPOA_02208					4
other	NO3		FGSG_06041	FPSE_02931	BN852_0089260	FPOA_08168					4
other	NO5		FGSG_12922 FGSG_06462	FPSE_10115 FPSE_10118	BN852_0097600 BN852_0097640	FPOA_09393 FPOA_09401					4
other	NO6						FFUJ_14588	FVEG_12020	FOZG_03323	FOXG_03842	4
other	NO7						FFUJ_00282	FVEG_00238	FOZG_02064	FOXG_01259	4
other	NO8						FFUJ_03602	FVEG_05723	FOZG_04624	FOXG_02540	4
pks	NPKS1		FGSG_03340	FPSE_04671	BN852_0064000 BN852_0064010	FPOA_05184||FPOA_12973					4
terpene	NTS1	DON	FGSG_03537	FPSE_12160	BN852_0061800	FPOA_05386					4
terpene	NTS6						FFUJ_14833	FVEG_12174	FOZG_15379	FOXG_13372	4
other/nrps?	NO16		FGSG_03736	FPSE_08430 FPSE_08435		FPOA_05578 FPOA_05581	FFUJ_10721	FVEG_08711	FOZG_14012	FOXG_09770	7
fatty acid	NFA01		FGSG_07226	FPSE_03154	BN852_0105800	FPOA_10201	FFUJ_03235	FVEG_15621	FOZG_05036	FOXG_18249	8
other	NO2		FGSG_03257	FPSE_08479	BN852_0064940	FPOA_05096	FFUJ_10900	FVEG_08545	FOZG_14238	FOXG_09966	8
t3pks	NPKS6		FGSG_08378	FPSE_08994	BN852_0045160	FPOA_04036	FFUJ_05866	FVEG_02316	FOZG_08593	FOXG_03444	8
terpene	NTS2		FGSG_09381	FPSE_05092	BN852_0118930	FPOA_11411	FFUJ_04233	FVEG_03929	FOZG_07523	FOXG_06061	8
terpene	NTS3		FGSG_10097	FPSE_00459	BN852_0032740	FPOA_03023	FFUJ_07352	FVEG_02819	FOZG_11090	FOXG_05311	8
					culmorum				Fo47
nrps	NNPS04							FVEG_13313			1
nrps	NNPS05					FPOA_09113 FPOA_09114					1
nrps	NNPS06						FFUJ_12038				1
nrps	NNPS07								FOZG_17363		1
nrps	NNPS08					FPOA_10664					1
nrps	NNPS11						FFUJ_05339, FFUJ_05347				1
nrps-pks	NNPS-PKS1					FPOA_08850					1
other	NO12							FVEG_13421			1
other	NO13								FOZG_02317		1
other	NO14								FOZG_17559		1
other	NO15					FPOA_03570					1
pks	NPKS2					FPOA_12200					1
pks	NPKS3							FVEG_16698			1
pks	NPKS4					FPOA_05822 FPOA_05823					1
pks	NPKS5					FPOA_13908					1
saccharide	NSAC6							FVEG_10422			1
saccharide	NSAC7							FVEG_00580			1
saccharide	NSAC8									FOXG_11608	1
saccharide	NSAC9									FOXG_14686	1
saccharide	NSAC10								FOZG_01796		1
saccharide	NSAC11								FOZG_14920		1
saccharide	NSAC12								FOZG_15910		1
siderophore	NSID1		FGSG_11242								1
siderophore	NSID2					FPOA_06413					1
t1pks-indole	NPKS-IND1								FOZG_14580 FOZG_14582		1
terpene	NTS7						FFUJ_14336				1
terpene	NTS8									FOXG_17453	1

## Sheet: Sheet3
Name	Cluster	Product (if any)	Graminearum	Culmorum	Pseudograminearum	Poae	Fujikuroi	Verticillioides	Oxysporum F047	Oxysporum f.sp. lycopersici	Column1				Bruin	fatty acid	1
NFA01	fatty acid		1	1	1	1	1	1	1	1	8				Groen	nrps	3
NNPS01	nrps		1	0	1	0	0	0	0	0	2				Zalmroze	other	12
NNPS02	nrps		1	1	1	1	0	0	0	0	4				Paars	pks	2
NNPS03	nrps		0	0	0	0	1	1	1	1	4				Blauw	saccharide	5
NNPS04	nrps		0	0	0	0	0	1	0	0	1				Rood	terpene	5
NNPS05	nrps		0	0	0	1	0	0	0	0	1
NNPS06	nrps		0	0	0	0	1	0	0	0	1
NNPS07	nrps		0	0	0	0	0	0	1	0	1
NNPS08	nrps		0	0	0	1	0	0	0	0	1
NNPS08	nrps		0	0	0	0	1	0	0	0	1
NNPS09	nrps-indole	HAS	0	0	0	0	0	0	1	0	1
NNPS10	nrps-pks	W493B	0	1	0	1	0	0	0	0	2
NNPS-PKS1	nrps-pks		0	0	0	1	0	0	0	0	1
NO1	other		1	1	1	1	0	0	0	0	4
NO2	other		1	1	1	1	1	1	1	1	8
NO3	other		1	1	1	1	0	0	0	0	4
NO4	other		1	1	1	0	0	0	0	0	3
NO5	other		1	1	1	1	0	0	0	0	4
NO6	other		0	0	0	0	1	1	1	1	4
NO7	other		0	0	0	0	1	1	1	1	4
NO8	other		0	0	0	0	1	1	1	1	4
NO9	other		0	0	0	0	1	1	0	1	3
NO10	other		0	0	0	0	0	0	1	1	2
NO11	other		0	0	0	0	0	0	1	1	2
NO12	other		0	0	0	0	0	1	0	0	1
NO13	other		0	0	0	0	0	0	1	0	1
NO14	other		0	0	0	0	0	0	1	0	1
NO15	other		0	0	0	1	0	0	0	0	1
NO16	other		1	1	0	1	1	1	1	1	7
NPKS1	pks		1	1	1	1	0	0	0	0	4
NPKS2	pks		0	0	0	1	0	0	0	0	1
NPKS3	pks		0	0	0	0	0	1	0	0	1
NPKS4	pks		0	0	0	1	0	0	0	0	1
NPKS5	pks		0	0	0	1	0	0	0	0	1
NSAC1	saccharide		0	0	0	0	0	1	1	1	3
NSAC2	saccharide		0	0	0	0	0	1	1	1	3
NSAC3	saccharide		0	0	0	0	0	0	1	1	2
NSAC4	saccharide		0	0	0	0	0	1	1	0	2
NSAC5	saccharide		0	0	0	0	0	0	1	1	2
NSAC6	saccharide		0	0	0	0	0	1	0	0	1
NSAC7	saccharide		0	0	0	0	0	1	0	0	1
NSAC8	saccharide		0	0	0	0	0	0	0	1	1
NSAC9	saccharide		0	0	0	0	0	0	0	1	1
NSAC10	saccharide		0	0	0	0	0	0	1	0	1
NSAC11	saccharide		0	0	0	0	0	0	1	0	1
NSAC12	saccharide		0	0	0	0	0	0	1	0	1
NSID1	siderophore		1	0	0	0	0	0	0	0	1
NSID2	siderophore		0	0	0	1	0	0	0	0	1
NPKS-IND1	t1pks-indole		0	0	0	0	0	0	1	0	1
NPKS6	t3pks		1	1	1	1	1	1	1	1	8
NTS1	terpene		1	1	1	1	0	0	0	0	4
NTS2	terpene		1	1	1	1	1	1	1	1	8
NTS3	terpene	DON	1	1	1	1	1	1	1	1	8
NTS4	terpene		0	0	1	1	0	0	0	0	2
NTS5	terpene		0	0	0	0	0	0	1	1	2
NTS6	terpene		0	0	0	0	1	1	1	1	4
NTS7	terpene		0	0	0	0	1	0	0	0	1
NTS8	terpene		0	0	0	0	0	0	0	1	1
Name	Graminearum	Culmorum	Pseudograminearum	Poae	Fujikuroi	Verticillioides	Oxysporum F047	Oxysporum f.sp. lycopersici	Cluster
NFA01	1	1	1	1	1	1	1	1	fatty acid
NNPS01	1	0	1	0	0	0	0	0	nrps
NNPS02	1	1	1	1	0	0	0	0	nrps
NNPS03	0	0	0	0	1	1	1	1	nrps
NO1	1	1	1	1	0	0	0	0	other
NO2	1	1	1	1	1	1	1	1	other
NO3	1	1	1	1	0	0	0	0	other
NO4	1	1	1	0	0	0	0	0	other
NO5	1	1	1	1	0	0	0	0	other
NO6	0	0	0	0	1	1	1	1	other
NO7	0	0	0	0	1	1	1	1	other
NO8	0	0	0	0	1	1	1	1	other
NO9	0	0	0	0	1	1	0	1	other
NO10	0	0	0	0	0	0	1	1	other
NO11	0	0	0	0	0	0	1	1	other
NO16	1	1	0	1	1	1	1	1	other
NPKS1	1	1	1	1	0	0	0	0	pks
NSAC1	0	0	0	0	0	1	1	1	saccharide
NSAC2	0	0	0	0	0	1	1	1	saccharide
NSAC3	0	0	0	0	0	0	1	1	saccharide
NSAC4	0	0	0	0	0	1	1	0	saccharide
NSAC5	0	0	0	0	0	0	1	1	saccharide
NPKS6	1	1	1	1	1	1	1	1	t3pks
NTS1	1	1	1	1	0	0	0	0	terpene
NTS2	1	1	1	1	1	1	1	1	terpene
NTS4	0	0	1	1	0	0	0	0	terpene
NTS5	0	0	0	0	0	0	1	1	terpene
NTS6	0	0	0	0	1	1	1	1	terpene
